# Supplementary material for: Biological Characteristics of a Novel Bibenzyl Synthase (DoBS1) Gene from Dendrobium officinale Catalyzing Dihydroresveratrol Synthesis
Source: Molecules. 2024 Nov 12;29(22):5320. doi: 10.3390/molecules29225320 (PMC11596957; doi:10.3390/molecules29225320)
Supplement: Supplementary file 1 [file molecules-29-05320-s001.zip]

Archive with 1 entries (1 files):
- molecules-3220024-supplementary.pdf
